# Supplementary material for: Insights into chloroplast genome structure and phylogenetic relationships within the Sesamum species complex (Pedaliaceae)
Source: Front Genet. 2023 May 30;14:1207306. doi: 10.3389/fgene.2023.1207306 (PMC10267711; doi:10.3389/fgene.2023.1207306)
Supplement: Supplementary file 2 [file DataSheet1.xlsx]

## Sheet: Table S1
Supplementary Table S1. Species collection sites information
#	Scientific name	Latitude	Longitude	Country	Continent	Provider
1	Sesamum indicum cv Goenbaek	35.8406	127.045	South Korea Republic	Asia	Korean GeneBank
2	Sesamum alatum	NA	NA	Zimbabwe	Africa	Korean GeneBank
3	Sesamum angolense	NA	NA	Zimbabwe	Africa	Korean GeneBank
4	Sesamum pedaloides	NA	NA	Zimbabwe	Africa	Korean GeneBank
5	Sesamum radiatum	7.91714	2.39443	Benin Republic	Africa	Korean GeneBank
6	Ceratotheca sesamoides	7.79021	2.28992	Benin Republic	Africa	Korean GeneBank
7	Ceratotheca triloba	NA	NA	Zimbabwe	Africa	Korean GeneBank

## Sheet: Table S2
Supplementary Table S2. List of chloroplast genomes used in the present study
#	Genus	species	GeneBank ID	Family	NCBI BioProject	Chloroplast assemblies FigShare URL
1	Sesamum	indicum cv Goenbaek	Our study	Pedaliaceae	PRJNA860226	https://figshare.com/articles/dataset/Chloroplast_genome_assemblies_of_Sesamum_and_Ceratotheca_species/22643113
2	Sesamum	alatum	Our study	Pedaliaceae	PRJNA860226	https://figshare.com/articles/dataset/Chloroplast_genome_assemblies_of_Sesamum_and_Ceratotheca_species/22643113
3	Sesamum	angolense	Our study	Pedaliaceae	PRJNA860226	https://figshare.com/articles/dataset/Chloroplast_genome_assemblies_of_Sesamum_and_Ceratotheca_species/22643113
4	Sesamum	pedaloides	Our study	Pedaliaceae	PRJNA860226	https://figshare.com/articles/dataset/Chloroplast_genome_assemblies_of_Sesamum_and_Ceratotheca_species/22643113
5	Sesamum	radiatum	Our study	Pedaliaceae	PRJNA860226	https://figshare.com/articles/dataset/Chloroplast_genome_assemblies_of_Sesamum_and_Ceratotheca_species/22643113
6	Ceratotheca	sesamoides	Our study	Pedaliaceae	PRJNA860226	https://figshare.com/articles/dataset/Chloroplast_genome_assemblies_of_Sesamum_and_Ceratotheca_species/22643113
7	Ceratotheca	triloba	Our study	Pedaliaceae	PRJNA860226	https://figshare.com/articles/dataset/Chloroplast_genome_assemblies_of_Sesamum_and_Ceratotheca_species/22643113
8	Vitis	vinifera	NC_007957.1	Vitaceae	-	-
9	Sesamum	indicum cv Ansangae	NC_016433.2	Pedaliaceae	-	-
10	Sesamum	indicum cv Yuzhi11	KC569603.1	Pedaliaceae	-	-
11	Echinacanthus	attenuatus	NC_039762.1	Acanthaceae	-	-
12	Echinacanthus	lofouensis	NC_035876.1	Acanthaceae	-	-
13	Echinacanthus	longipes	NC_039761.1	Acanthaceae	-	-
14	Torenia	concolor	NC_045272.1	Linderniaceae	-	-
15	Torenia	fournieri	NC_056129.1	Linderniaceae	-	-
16	Torenia	benthamiana	NC_045273.1	Linderniaceae	-	-

## Sheet: Table S3
Supplementary Table S3. List of chloroplast genomes used in the present study
#	Gene
1	atpH
2	psbK
3	ndhI
4	rpl20
5	matK
6	ndhF
7	atpF
8	psbF
9	petN
10	rps7
11	psbE
12	petB
13	rpl16
14	petG
15	petA
16	rps12
17	rpl2
18	ndhH
19	rps3
20	rps2
21	atpB
22	ndhE
23	psaA
24	psbT
25	psbM
26	infA
27	rpoB
28	rpl36
29	psbC
30	ndhD
31	rpoC1
32	atpE
33	accD
34	rps11
35	rps4
36	psaI
37	rps18
38	ndhC
39	psaJ
40	psbL
41	rpl33
42	ndhA
43	petL
44	rpl23
45	rps19
46	ndhG
47	ndhK
48	rpl32
49	rpl14
50	psaC
51	psbJ
52	rpl22
53	rps8
54	ndhB
55	psbH
56	rpoC2
57	ndhJ
58	clpP1
59	rbcL
60	atpI
61	psbB
62	rpoA
63	psbD
64	rps16
65	cemA
66	ccsA
67	pbf1
68	psbZ
69	rps14
70	petD
71	atpA
72	rps15
73	psaB
74	psbA
75	psbI

## Sheet: Table S4
Supplementary Table S4. SSRs identification report in the assembled chloroplast genomes
Species	ID	Region	Type	Motif	Repeat	Start	End	Feature	Gene name
Sesamum indicum	SIC1	LSC	Mono	A	10	239	248	Intergenic	-
Sesamum indicum	SIC2	LSC	Mono	A	10	4381	4390	Intergenic	-
Sesamum indicum	SIC3	LSC	Mono	A	11	8578	8588	Intergenic	-
Sesamum indicum	SIC4	LSC	Mono	T	11	13441	13451	Intergenic	-
Sesamum indicum	SIC5	LSC	Mono	T	10	16684	16693	Intergenic	-
Sesamum indicum	SIC6	LSC	Mono	T	11	18898	18908	CDS	rpoC2
Sesamum indicum	SIC7	LSC	Mono	T	10	29739	29748	Intergenic	-
Sesamum indicum	SIC8	LSC	Mono	C	11	36703	36713	Intergenic	-
Sesamum indicum	SIC9	LSC	Di	AT	6	42988	42999	Intergenic	-
Sesamum indicum	SIC10	LSC	Mono	T	11	43919	43929	Intergenic	-
Sesamum indicum	SIC11	LSC	Mono	T	10	44803	44812	Intergenic	-
Sesamum indicum	SIC12	LSC	Mono	T	10	46896	46905	Intergenic	-
Sesamum indicum	SIC13	LSC	Di	TA	6	47045	47056	Intergenic	-
Sesamum indicum	SIC14	LSC	Mono	A	10	47691	47700	Intergenic	-
Sesamum indicum	SIC15	LSC	Mono	T	10	49162	49171	Intergenic	-
Sesamum indicum	SIC16	LSC	Mono	C	10	51909	51918	Intergenic	-
Sesamum indicum	SIC17	LSC	Mono	T	11	55422	55432	CDS	atpB
Sesamum indicum	SIC18	LSC	Mono	T	10	59980	59989	Intergenic	-
Sesamum indicum	SIC19	LSC	Mono	A	10	61792	61801	Intergenic	-
Sesamum indicum	SIC20	LSC	Mono	C	10	66533	66542	Intergenic	-
Sesamum indicum	SIC21	LSC	Mono	T	10	71254	71263	Intergenic	-
Sesamum indicum	SIC22	LSC	Mono	A	10	72472	72481	Intergenic	-
Sesamum indicum	SIC23	LSC	Mono	T	11	81169	81179	Intergenic	-
Sesamum indicum	SIC24	LSC	Mono	T	10	82872	82881	Intergenic	-
Sesamum indicum	SIC25	LSC	Mono	A	10	82938	82947	Intergenic	-
Sesamum indicum	SIC26	IR	Mono	T	10	102985	102994	Intron	trnA-UGC
Sesamum indicum	SIC27	SSC	Mono	T	10	112964	112973	Intergenic	-
Sesamum indicum	SIC28	SSC	Mono	T	11	113885	113895	Intergenic	-
Sesamum indicum	SIC29	SSC	Mono	A	10	117212	117221	Intergenic	-
Sesamum indicum	SIC30	SSC	Mono	A	10	121280	121289	Intergenic	-
Sesamum indicum	SIC31	SSC	Mono	T	10	126406	126415	CDS	ycf1
Sesamum indicum	SIC32	IR	Mono	A	10	135525	135534	Intron	trnA-UGC
Sesamum alatum	SA1	LSC	Mono	T	10	240	249	Intergenic	-
Sesamum alatum	SA2	LSC	Mono	A	10	16670	16679	Intergenic	-
Sesamum alatum	SA3	LSC	Mono	T	11	18878	18888	CDS	rpoC2
Sesamum alatum	SA4	LSC	Mono	T	11	35800	35810	Intergenic	-
Sesamum alatum	SA5	LSC	Mono	A	11	36714	36724	Intergenic	-
Sesamum alatum	SA6	LSC	Di	AT	6	42901	42912	Intergenic	-
Sesamum alatum	SA7	LSC	Mono	A	10	45524	45533	Intergenic	-
Sesamum alatum	SA8	LSC	Mono	A	14	47567	47580	Intergenic	-
Sesamum alatum	SA9	LSC	Mono	T	11	55273	55283	CDS	atpB
Sesamum alatum	SA10	LSC	Mono	T	10	64780	64789	Intergenic	-
Sesamum alatum	SA11	LSC	Tri	ATA	5	67857	67871	Intergenic	-
Sesamum alatum	SA12	LSC	Mono	T	10	71647	71656	Intergenic	-
Sesamum alatum	SA13	LSC	Mono	A	15	75104	75118	Intergenic	-
Sesamum alatum	SA14	LSC	Mono	A	11	76127	76137	Intergenic	-
Sesamum alatum	SA15	LSC	Mono	T	11	80996	81006	Intergenic	-
Sesamum alatum	SA16	LSC	Mono	A	10	82762	82771	Intergenic	-
Sesamum alatum	SA17	IR	Mono	T	10	99060	99069	Intergenic	-
Sesamum alatum	SA18	IR	Mono	G	11	104034	104044	intron	rrn23
Sesamum alatum	SA19	SSC	Mono	A	12	113307	113318	Intergenic	-
Sesamum alatum	SA20	SSC	Mono	T	11	113685	113695	Intergenic	-
Sesamum alatum	SA21	SSC	Tri	TAA	5	123313	123327	Intergenic	-
Sesamum alatum	SA22	SSC	Mono	T	10	126194	126203	CDS	ycf1
Sesamum alatum	SA23	IR	Mono	C	11	134057	134067	intron	rrn23
Sesamum alatum	SA24	IR	Mono	A	10	139032	139041	Intergenic	-
Sesamum angolense	SAG1	LSC	Mono	A	13	237	249	Intergenic	-
Sesamum angolense	SAG2	LSC	Mono	A	10	4838	4847	Intergenic	-
Sesamum angolense	SAG3	LSC	Mono	T	10	8357	8366	Intergenic	-
Sesamum angolense	SAG4	LSC	Mono	A	12	8593	8604	Intergenic	-
Sesamum angolense	SAG5	LSC	Mono	T	10	13439	13448	Intergenic	-
Sesamum angolense	SAG6	LSC	Mono	A	11	16657	16667	Intergenic	-
Sesamum angolense	SAG7	LSC	Mono	T	11	18862	18872	CDS	rpoC2
Sesamum angolense	SAG8	LSC	Mono	T	10	29707	29716	Intergenic	-
Sesamum angolense	SAG9	LSC	Mono	T	16	46856	46871	Intergenic	-
Sesamum angolense	SAG10	LSC	Mono	A	10	47640	47649	Intergenic	-
Sesamum angolense	SAG11	LSC	Mono	T	10	55359	55368	CDS	atpB
Sesamum angolense	SAG12	LSC	Mono	T	10	59916	59925	Intergenic	-
Sesamum angolense	SAG13	LSC	Mono	T	10	61854	61863	Intergenic	-
Sesamum angolense	SAG14	LSC	Mono	T	11	81098	81108	Intergenic	-
Sesamum angolense	SAG15	LSC	Mono	A	12	82866	82877	Intergenic	-
Sesamum angolense	SAG16	IR	Mono	T	10	85161	85170	Intergenic	-
Sesamum angolense	SAG17	IR	Mono	T	10	102893	102902	intron	trnA-UGC
Sesamum angolense	SAG18	SSC	Mono	A	10	111964	111973	CDS	ycf1
Sesamum angolense	SAG19	SSC	Mono	T	10	124828	124837	Intergenic	-
Sesamum angolense	SAG20	IR	Mono	A	10	135294	135303	intron	trnA-UGC
Sesamum angolense	SAG21	IR	Mono	A	10	153026	153035	Intergenic	-
Sesamum pedaloides	SP1	LSC	Mono	A	10	8567	8576	Intergenic	-
Sesamum pedaloides	SP2	LSC	Mono	A	10	16701	16710	Intergenic	-
Sesamum pedaloides	SP3	LSC	Mono	T	11	18905	18915	CDS	rpoC2
Sesamum pedaloides	SP4	LSC	Mono	T	12	29746	29757	Intergenic	-
Sesamum pedaloides	SP5	LSC	Mono	T	10	43934	43943	Intergenic	-
Sesamum pedaloides	SP6	LSC	Mono	T	10	46917	46926	Intergenic	-
Sesamum pedaloides	SP7	LSC	Mono	A	11	47709	47719	Intergenic	-
Sesamum pedaloides	SP8	LSC	Mono	A	10	51691	51700	Intergenic	-
Sesamum pedaloides	SP9	LSC	Mono	T	10	55429	55438	CDS	atpB
Sesamum pedaloides	SP10	LSC	Mono	T	10	59988	59997	Intergenic	-
Sesamum pedaloides	SP11	LSC	Mono	T	10	64548	64557	Intergenic	-
Sesamum pedaloides	SP12	LSC	Mono	T	10	70679	70688	Intergenic	-
Sesamum pedaloides	SP13	LSC	Mono	T	11	81117	81127	Intergenic	-
Sesamum pedaloides	SP14	IR	Mono	T	11	85171	85181	Intergenic	-
Sesamum pedaloides	SP15	IR	Mono	T	10	102952	102961	intron	trnA-UGC
Sesamum pedaloides	SP16	SSC	Mono	A	10	112868	112877	Intergenic	-
Sesamum pedaloides	SP17	SSC	Mono	A	11	113433	113443	Intergenic	-
Sesamum pedaloides	SP18	SSC	Mono	T	11	113810	113820	Intergenic	-
Sesamum pedaloides	SP19	SSC	Mono	T	10	126310	126319	CDS	ycf1
Sesamum pedaloides	SP20	IR	Mono	A	10	135375	135384	intron	trnA-UGC
Sesamum pedaloides	SP21	IR	Mono	A	11	153155	153165	Intergenic	-
Sesamum radiatum	SR1	LSC	Mono	A	10	237	246	Intergenic	-
Sesamum radiatum	SR2	LSC	Mono	G	11	5038	5048	Intergenic	-
Sesamum radiatum	SR3	LSC	Mono	A	10	8577	8586	Intergenic	-
Sesamum radiatum	SR4	LSC	Mono	T	13	13444	13456	Intergenic	-
Sesamum radiatum	SR5	LSC	Mono	A	11	16698	16708	Intergenic	-
Sesamum radiatum	SR6	LSC	Mono	T	11	18903	18913	CDS	rpoC2
Sesamum radiatum	SR7	LSC	Mono	T	11	29735	29745	Intergenic	-
Sesamum radiatum	SR8	LSC	Mono	A	11	36724	36734	Intergenic	-
Sesamum radiatum	SR9	LSC	Mono	A	11	36829	36839	Intergenic	-
Sesamum radiatum	SR10	LSC	Mono	A	10	45677	45686	Intergenic	-
Sesamum radiatum	SR11	LSC	Mono	T	11	46929	46939	Intergenic	-
Sesamum radiatum	SR12	LSC	Di	TA	6	47079	47090	Intergenic	-
Sesamum radiatum	SR13	LSC	Mono	A	10	47724	47733	Intergenic	-
Sesamum radiatum	SR14	LSC	Mono	C	10	51908	51917	Intergenic	-
Sesamum radiatum	SR15	LSC	Mono	T	10	55422	55431	CDS	atpB
Sesamum radiatum	SR16	LSC	Mono	T	10	61923	61932	Intergenic	-
Sesamum radiatum	SR17	LSC	Mono	T	10	64604	64613	Intergenic	-
Sesamum radiatum	SR18	LSC	Mono	T	10	66690	66699	Intergenic	-
Sesamum radiatum	SR19	LSC	Mono	A	10	68074	68083	Intergenic	-
Sesamum radiatum	SR20	LSC	Mono	T	10	71244	71253	Intergenic	-
Sesamum radiatum	SR21	LSC	Mono	T	10	71827	71836	Intergenic	-
Sesamum radiatum	SR22	LSC	Mono	A	10	72469	72478	Intergenic	-
Sesamum radiatum	SR23	LSC	Mono	T	11	81178	81188	Intergenic	-
Sesamum radiatum	SR24	IR	Mono	T	10	102997	103006	intron	trnA-UGC
Sesamum radiatum	SR25	SSC	Mono	A	10	112056	112065	CDS	ycf1
Sesamum radiatum	SR26	SSC	Mono	T	10	117192	117201	Intergenic	-
Sesamum radiatum	SR27	SSC	Mono	T	10	121259	121268	Intergenic	-
Sesamum radiatum	SR28	IR	Mono	A	10	135463	135472	intron	trnA-UGC
Ceratotheca sesamoides	CS1	LSC	Mono	A	10	237	246	Intergenic	-
Ceratotheca sesamoides	CS2	LSC	Mono	G	12	5038	5049	Intergenic	-
Ceratotheca sesamoides	CS3	LSC	Mono	A	10	8578	8587	Intergenic	-
Ceratotheca sesamoides	CS4	LSC	Mono	T	13	13445	13457	Intergenic	-
Ceratotheca sesamoides	CS5	LSC	Mono	A	11	16699	16709	Intergenic	-
Ceratotheca sesamoides	CS6	LSC	Mono	T	11	18904	18914	CDS	rpoC2
Ceratotheca sesamoides	CS7	LSC	Mono	T	12	29736	29747	Intergenic	-
Ceratotheca sesamoides	CS8	LSC	Mono	C	10	36717	36726	Intergenic	-
Ceratotheca sesamoides	CS9	LSC	Mono	A	10	36727	36736	Intergenic	-
Ceratotheca sesamoides	CS10	LSC	Mono	A	11	36831	36841	Intergenic	-
Ceratotheca sesamoides	CS11	LSC	Mono	A	10	45679	45688	Intergenic	-
Ceratotheca sesamoides	CS12	LSC	Mono	T	10	46931	46940	Intergenic	-
Ceratotheca sesamoides	CS13	LSC	Di	TA	6	47080	47091	Intergenic	-
Ceratotheca sesamoides	CS14	LSC	Mono	A	10	47725	47734	Intergenic	-
Ceratotheca sesamoides	CS15	LSC	Mono	T	10	51749	51758	Intergenic	-
Ceratotheca sesamoides	CS16	LSC	Mono	C	10	51910	51919	Intergenic	-
Ceratotheca sesamoides	CS17	LSC	Mono	T	10	55424	55433	CDS	atpB
Ceratotheca sesamoides	CS18	LSC	Mono	T	10	61925	61934	Intergenic	-
Ceratotheca sesamoides	CS19	LSC	Mono	T	10	64606	64615	Intergenic	-
Ceratotheca sesamoides	CS20	LSC	Mono	T	10	66692	66701	Intergenic	-
Ceratotheca sesamoides	CS21	LSC	Mono	A	10	68076	68085	Intergenic	-
Ceratotheca sesamoides	CS22	LSC	Mono	T	10	71246	71255	Intergenic	-
Ceratotheca sesamoides	CS23	LSC	Mono	T	10	71829	71838	Intergenic	-
Ceratotheca sesamoides	CS24	LSC	Mono	A	10	72471	72480	Intergenic	-
Ceratotheca sesamoides	CS25	LSC	Mono	T	11	81180	81190	Intergenic	-
Ceratotheca sesamoides	CS26	IR	Mono	T	10	102999	103008	intron	trnA-UGC
Ceratotheca sesamoides	CS27	SSC	Mono	A	10	117203	117212	Intergenic	-
Ceratotheca sesamoides	CS28	SSC	Mono	A	10	121270	121279	Intergenic	-
Ceratotheca sesamoides	CS29	SSC	Mono	T	10	126406	126415	CDS	ycf1
Ceratotheca sesamoides	CS30	IR	Mono	A	10	135465	135474	intron	trnA-UGC
Ceratotheca triloba	CT1	LSC	Mono	A	10	219	228	Intergenic	-
Ceratotheca triloba	CT2	LSC	Mono	T	10	16658	16667	Intergenic	-
Ceratotheca triloba	CT3	LSC	Mono	A	11	16669	16679	Intergenic	-
Ceratotheca triloba	CT4	LSC	Mono	T	11	18874	18884	CDS	rpoC2
Ceratotheca triloba	CT5	LSC	Mono	A	10	30889	30898	Intergenic	-
Ceratotheca triloba	CT6	LSC	Mono	T	10	46874	46883	Intergenic	-
Ceratotheca triloba	CT7	LSC	Mono	A	14	47666	47679	Intergenic	-
Ceratotheca triloba	CT8	LSC	Mono	T	10	51653	51662	Intergenic	-
Ceratotheca triloba	CT9	LSC	Mono	C	10	51887	51896	Intergenic	-
Ceratotheca triloba	CT10	LSC	Mono	T	10	55402	55411	CDS	atpB
Ceratotheca triloba	CT11	LSC	Mono	T	12	59961	59972	Intergenic	-
Ceratotheca triloba	CT12	LSC	Mono	T	10	64302	64311	Intergenic	-
Ceratotheca triloba	CT13	LSC	Mono	T	10	70427	70436	Intergenic	-
Ceratotheca triloba	CT14	LSC	Mono	T	11	80864	80874	Intergenic	-
Ceratotheca triloba	CT15	IR	Mono	T	10	84925	84934	Intergenic	-
Ceratotheca triloba	CT16	IR	Mono	T	10	102651	102660	intron	trnA-UGC
Ceratotheca triloba	CT17	SSC	Mono	T	10	109999	110008	Intergenic	-
Ceratotheca triloba	CT18	SSC	Mono	T	10	112577	112586	Intergenic	-
Ceratotheca triloba	CT19	SSC	Mono	A	12	113123	113134	Intergenic	-
Ceratotheca triloba	CT20	SSC	Mono	A	10	120881	120890	Intergenic	-
Ceratotheca triloba	CT21	SSC	Mono	T	10	126005	126014	CDS	ycf1
Ceratotheca triloba	CT22	IR	Mono	A	10	135076	135085	intron	trnA-UGC
Ceratotheca triloba	CT23	IR	Mono	A	10	152802	152811	Intergenic	-

## Sheet: Table S5
Supplementary Table S5. RNA editing sites detected in Sesamum indicum proteins coding genes using PREP suite with a cutoff c = 0.8
Gene	Nucleotide position	Amino acid position	Codon change	Amino acid change	Score
accD	74	25	ACG => ATG	T => M	1
	791	264	TCG => TTG	S => L	0.8
atpA	383	128	ACC => ATC	T => I	1
	772	258	CAT => TAT	H => Y	1
	868	290	CAT => TAT	H => Y	1
	877	293	CCT => TCT	P => S	1
atpB	95	32	ACC => ATC	T => I	1
	224	75	TCG => TTG	S => L	1
	272	91	CCC => CTC	P => L	1
	542	181	CCC => CTC	P => L	1
	839	280	TCC => TTC	S => F	1
	1247	416	ACC => ATC	T => I	1
atpF	113	38	CCA => CTA	P => L	1
	167	56	TCG => TTG	S => L	1
	385	129	CTC => TTC	L => F	0.86
	466	156	CCA => TCA	P => S	1
	485	162	CCC => CTC	P => L	0.86
atpI	94	32	CAT => TAT	H => Y	1
	463	155	CCA => TCA	P => S	1
	499	167	CAC => TAC	H => Y	1
	542	181	ACC => ATC	T => I	1
	614	205	CCA => CTA	P => L	1
ccsA	-	-	-	-	-
clpP	146	49	CCT => CTT	P => L	1
	191	64	TCA => TTA	S => L	0.86
	323	108	TCT => TTT	S => F	1
	329	110	CCT => CTT	P => L	1
matK	161	54	GCC => GTC	A => V	0.83
	182	61	ACG => ATG	T => M	0.86
	386	129	ACA => ATA	T => I	1
	577	193	CCT => TCT	P => S	0.83
	694	232	CCT => TTT	P => F	0.86
	695	232	CCT => TTT	P => F	0.86
ndhA	659	220	TCG => TTG	S => L	1
	818	273	CCA => CTA	P => L	1
	934	312	CTT => TTT	L => F	1
	1057	353	CTT => TTT	L => F	1
ndhB	160	54	CCC => TCC	P => S	1
	265	89	CTT => TTT	L => F	1
	499	167	CGT => TGT	R => C	1
	541	181	CCA => TCA	P => S	1
	851	284	ACA => ATA	T => I	1
	859	287	CAT => TAT	H => Y	1
	1262	421	GCT => GTT	A => V	1
	1355	452	GCT => GTT	A => V	0.8
ndhD	37	13	CTT => TTT	L => F	0.8
	73	25	CAT => TAT	H => Y	1
	121	41	CTC => TTC	L => F	1
	331	111	CAT => TAT	H => Y	1
	730	244	CGC => TGC	R => C	1
	938	313	ACC => ATC	T => I	1
	1082	361	CCA => CTA	P => L	1
	1124	375	TCC => TTC	S => F	1
	1132	378	CCC => TTC	P => F	1
	1133	378	CCC => TTC	P => F	1
ndhF	170	57	TCC => TTC	S => F	1
	182	61	TCG => TTG	S => L	1
	542	181	TCC => TTC	S => F	1
	1181	394	CCC => CTC	P => L	1
	1309	437	CTT => TTT	L => F	1
	1450	484	CAT => TAT	H => Y	1
	1511	504	CCA => CTA	P => L	1
	1787	596	ACA => ATA	T => I	1
	2126	709	ACT => ATT	T => I	1
	2185	729	CAC => TAC	H => Y	1
ndhG	158	53	CCA => CTA	P => L	1
	166	56	CCC => TCC	P => S	1
	253	85	CCA => TCA	P => S	1
	479	160	ACC => ATC	T => I	0.8
petB	418	140	CGG => TGG	R => W	1
	611	204	CCA => CTA	P => L	1
petD	-	-	-	-	-
petG	-	-	-	-	-
petL	-	-	-	-	-
psaB	59	20	ACC => ATC	T => I	1
	112	38	CAC => TAC	H => Y	1
	125	42	TCT => TTT	S => F	1
	349	117	CCA => TCA	P => S	1
	424	142	CCA => TCA	P => S	1
	512	171	CCC => CTC	P => L	1
	737	246	TCG => TTG	S => L	1
	977	326	TCT => TTT	S => F	1
	1202	401	GCC => GTC	A => V	1
	1268	423	CCC => CTC	P => L	1
	1615	539	CAC => TAC	H => Y	1
	1834	612	CCA => TCA	P => S	1
	1889	630	TCG => TTG	S => L	1
	2027	676	CCA => CTA	P => L	1
	2051	684	ACC => ATC	T => I	0.86
psaI	-	-	-	-	-
psbB	-	-	-	-	-
psbE	200	67	TCG => TTG	S => L	1
psbF	19	7	CAT => TAT	H => Y	1
psbL	-	-	-	-	-
rpl20	290	97	TCG => TTG	S => L	1
	311	104	CCC => CTC	P => L	0.86
rpl23	233	78	CCC => CTC	P => L	1
rpl2	20	7	CCA => CTA	P => L	0.86
	302	101	TCA => TTA	S => L	0.86
	541	181	CCG => TCG	P => S	0.86
rpoA	866	289	TCG => TTG	S => L	1
	965	322	ACA => ATA	T => I	0.86
rpoB	263	88	TCG => TTG	S => L	0.86
	491	164	ACT => ATT	T => I	1
	680	227	TCC => TTC	S => F	1
	1223	408	ACC => ATC	T => I	1
	1330	444	CCG => TCG	P => S	1
	1339	447	CCG => TCG	P => S	1
	1463	488	CCC => CTC	P => L	1
	1591	531	CCT => TCT	P => S	1
	1678	560	CCG => TCG	P => S	0.86
	2447	816	ACA => ATA	T => I	1
	2513	838	ACC => ATC	T => I	0.86
	2714	905	CCT => CTT	P => L	1
	3173	1058	TCC => TTC	S => F	0.86
	3193	1065	CTC => TTC	L => F	1
rpoC1	121	41	CAT => TAT	H => Y	1
	365	122	CCA => CTA	P => L	1
	842	281	CCC => CTC	P => L	1
	1028	343	ACA => ATA	T => I	1
	1163	388	CCA => CTA	P => L	1
	1193	398	ACT => ATT	T => I	1
	1238	413	ACC => ATC	T => I	1
	1358	453	GCC => GTC	A => V	1
	1414	472	CTT => TTT	L => F	1
	1450	484	CCC => TCC	P => S	1
	1808	603	CCC => CTC	P => L	1
rpoC2	212	71	CCC => CTC	P => L	0.86
	616	206	CCA => TCA	P => S	0.86
	1222	408	CCC => TCC	P => S	0.86
	1834	612	CCG => TCG	P => S	1
	1955	652	GCT => GTT	A => V	1
	2300	767	TCT => TTT	S => F	1
	3958	1320	CTT => TTT	L => F	0.86
rps14	230	77	TCG => TTG	S => L	1
rps16	-	-	-	-	-
rps2	310	104	CGG => TGG	R => W	1
	512	171	CCT => CTT	P => L	1
rps8	134	45	ACA => ATA	T => I	1
	158	53	ACT => ATT	T => I	1
	200	67	CCT => CTT	P => L	1
	206	69	CCT => CTT	P => L	0.86
	284	95	TCG => TTG	S => L	1
	403	135	CAT => TAT	H => Y	1
ycf3	223	75	CAT => TAT	H => Y	1
	350	117	ACA => ATA	T => I	1
	503	168	TCC => TTC	S => F	1

## Sheet: Table S6
Supplementary Table S6. RNA editing sites detected in Sesamum alatum proteins coding genes using PREP suite with a cutoff c = 0.8
Gene	Nucleotide position	Amino acid position	Codon change	Amino acid change	Score
accD	74	25	ACG => ATG	T => M	1
atpA	383	128	ACC => ATC	T => I	1
	772	258	CAT => TAT	H => Y	1
	868	290	CAT => TAT	H => Y	1
	877	293	CCT => TCT	P => S	1
atpB	95	32	ACC => ATC	T => I	1
	224	75	TCG => TTG	S => L	1
	272	91	CCC => CTC	P => L	1
	542	181	CCC => CTC	P => L	1
	590	197	GCT => GTT	A => V	1
	839	280	TCC => TTC	S => F	1
	1247	416	ACC => ATC	T => I	1
atpF	113	38	CCA => CTA	P => L	1
	167	56	TCG => TTG	S => L	1
	385	129	CTC => TTC	L => F	0.86
	466	156	CCA => TCA	P => S	1
	485	162	CCC => CTC	P => L	0.86
atpI	94	32	CAT => TAT	H => Y	1
	463	155	CCA => TCA	P => S	1
	499	167	CAC => TAC	H => Y	1
	542	181	ACC => ATC	T => I	1
	614	205	CCA => CTA	P => L	1
ccsA	-	-	-	-	-
clpP	146	49	CCC => CTC	P => L	1
	191	64	TCA => TTA	S => L	0.86
	323	108	TCT => TTT	S => F	1
	329	110	CCT => CTT	P => L	1
matK	358	120	CTT => TTT	L => F	0.86
	491	164	ACT => ATT	T => I	1
	521	174	GCT => GTT	A => V	0.86
	577	193	CCT => TTT	P => F	0.86
	578	193	CCT => TTT	P => F	0.86
	607	203	CCA => TCA	P => S	0.83
ndhA	647	216	CCA => CTA	P => L	1
	659	220	TCG => TTG	S => L	1
	818	273	CCA => CTA	P => L	1
	934	312	CTT => TTT	L => F	1
	1057	353	CTT => TTT	L => F	1
ndhB	160	54	CCC => TCC	P => S	1
	265	89	CTT => TTT	L => F	1
	499	167	CGT => TGT	R => C	1
	541	181	CCA => TCA	P => S	1
	851	284	ACA => ATA	T => I	1
	859	287	CAT => TAT	H => Y	1
	1262	421	GCT => GTT	A => V	1
	1355	452	GCT => GTT	A => V	0.8
ndhD	37	13	CTT => TTT	L => F	0.8
	73	25	CAT => TAT	H => Y	1
	121	41	CTC => TTC	L => F	1
	331	111	CAT => TAT	H => Y	1
	730	244	CGC => TGC	R => C	1
	938	313	ACC => ATC	T => I	1
	1082	361	CCA => CTA	P => L	1
	1124	375	TCC => TTC	S => F	1
	1132	378	CCC => TTC	P => F	1
	1133	378	CCC => TTC	P => F	1
ndhF	542	181	TCC => TTC	S => F	1
	1181	394	CCC => CTC	P => L	1
	1309	437	CTT => TTT	L => F	1
	1450	484	CAT => TAT	H => Y	1
	1511	504	CCA => CTA	P => L	1
	1787	596	ACA => ATA	T => I	1
	2126	709	ACT => ATT	T => I	1
	2185	729	CAC => TAC	H => Y	1
ndhG	116	39	ACT => ATT	T => I	0.8
	157	53	CCA => TCA	P => S	1
petB	418	140	CGG => TGG	R => W	1
	611	204	CCA => CTA	P => L	1
petD	-	-	-	-	-
petG	-	-	-	-	-
petL	-	-	-	-	-
psaB	59	20	ACC => ATC	T => I	1
	112	38	CAC => TAC	H => Y	1
	125	42	TCT => TTT	S => F	1
	349	117	CCA => TCA	P => S	1
	424	142	CCA => TCA	P => S	1
	512	171	CCC => CTC	P => L	1
	737	246	TCG => TTG	S => L	1
	977	326	TCT => TTT	S => F	1
	1202	401	GCC => GTC	A => V	1
	1268	423	CCC => CTC	P => L	1
	1307	436	GCT => GTT	A => V	1
	1318	440	CCC => TTC	P => F	1
	1319	440	CCC => TTC	P => F	1
	1834	612	CCA => TCA	P => S	1
	2027	676	CCA => CTA	P => L	1
	2051	684	ACC => ATC	T => I	0.86
psaI	-	-	-	-	-
psbB	-	-	-	-	-
psbE	200	67	TCG => TTG	S => L	1
psbF	19	7	CAT => TAT	H => Y	1
psbL	-	-	-	-	-
rpl20	290	97	TCG => TTG	S => L	1
	311	104	CCC => CTC	P => L	0.86
rpl23	58	20	CAT => TAT	H => Y	1
	109	37	CTT => TTT	L => F	1
	230	77	CCC => CTC	P => L	1
rpl2	20	7	CCA => CTA	P => L	0.86
	302	101	TCA => TTA	S => L	0.86
	541	181	CCG => TCG	P => S	0.86
rpoA	866	289	TCG => TTG	S => L	1
	965	322	ACA => ATA	T => I	0.86
rpoB	263	88	TCG => TTG	S => L	0.86
	491	164	ACT => ATT	T => I	1
	680	227	TCC => TTC	S => F	1
	1093	365	CTT => TTT	L => F	1
	1118	373	GCT => GTT	A => V	0.86
	1417	473	CCC => TCC	P => S	0.86
	1591	531	CCT => TCT	P => S	1
	1678	560	CCG => TCG	P => S	0.86
	2447	816	ACA => ATA	T => I	1
	2513	838	ACC => ATC	T => I	0.86
	2714	905	CCT => CTT	P => L	1
	3173	1058	TCC => TTC	S => F	0.86
	3193	1065	CTC => TTC	L => F	1
rpoC1	121	41	CAT => TAT	H => Y	1
	365	122	CCA => CTA	P => L	1
	842	281	CCC => CTC	P => L	1
	1028	343	ACA => ATA	T => I	1
	1163	388	CCA => CTA	P => L	1
	1193	398	ACT => ATT	T => I	1
	1238	413	ACC => ATC	T => I	1
	1280	427	GCG => GTG	A => V	1
	1358	453	GCC => GTC	A => V	1
	1414	472	CTT => TTT	L => F	1
	1450	484	CCC => TCC	P => S	1
	1808	603	CCC => CTC	P => L	1
rpoC2	212	71	CCC => CTC	P => L	0.86
	616	206	CCA => TCA	P => S	0.86
	1222	408	CCC => TCC	P => S	0.86
	1834	612	CCG => TCG	P => S	1
	1955	652	GCT => GTT	A => V	1
	2300	767	TCT => TTT	S => F	1
	3236	1079	GCC => GTC	A => V	1
	3958	1320	CTT => TTT	L => F	0.86
rps14	230	77	TCG => TTG	S => L	1
rps16	-	-	-	-	-
rps2	310	104	CGG => TGG	R => W	1
	512	171	CCT => CTT	P => L	1
rps8	134	45	ACA => ATA	T => I	1
	158	53	ACT => ATT	T => I	1
	200	67	CCT => CTT	P => L	1
	206	69	CCT => CTT	P => L	0.86
	284	95	TCG => TTG	S => L	1
	403	135	CAT => TAT	H => Y	1
ycf3	223	75	CAT => TAT	H => Y	1
	350	117	ACA => ATA	T => I	1
	503	168	TCC => TTC	S => F	1

## Sheet: Table S7
Supplementary Table S7: RNA editing sites detected in Sesamum angolenseproteins coding genes using PREP suite with a cutoff c = 0.8
Gene	Nucleotide position	Amino acid position	Codon change	Amino acid change	Score
accD	74	25	ACG => ATG	T => M	1
	791	264	TCG => TTG	S => L	0.8
atpA	383	128	ACC => ATC	T => I	1
	772	258	CAT => TAT	H => Y	1
	868	290	CAT => TAT	H => Y	1
	877	293	CCT => TCT	P => S	1
atpB	95	32	ACC => ATC	T => I	1
	224	75	TCG => TTG	S => L	1
	272	91	CCC => CTC	P => L	1
	542	181	CCC => CTC	P => L	1
	839	280	TCC => TTC	S => F	1
	1247	416	ACC => ATC	T => I	1
atpF	113	38	CCA => CTA	P => L	1
	167	56	TCG => TTG	S => L	1
	385	129	CTC => TTC	L => F	0.86
	466	156	CCA => TCA	P => S	1
	485	162	CCC => CTC	P => L	0.86
atpI	74	25	GCT => GTT	A => V	1
	94	32	CAT => TAT	H => Y	1
	463	155	CCA => TCA	P => S	1
	499	167	CAC => TAC	H => Y	1
	542	181	ACC => ATC	T => I	1
	614	205	CCA => CTA	P => L	1
clpP	146	49	CCC => CTC	P => L	1
	191	64	TCA => TTA	S => L	0.86
	323	108	TCT => TTT	S => F	1
	329	110	CCT => CTT	P => L	1
ccsA	-	-	-	-	-
matK	374	125	CCC => CTC	P => L	1
	491	164	ACT => ATT	T => I	1
	521	174	GCT => GTT	A => V	0.86
	577	193	CCT => TTT	P => F	0.86
	578	193	CCT => TTT	P => F	0.86
	607	203	CCA => TCA	P => S	0.83
ndhA	659	220	TCG => TTG	S => L	1
	818	273	CCA => CTA	P => L	1
	934	312	CTT => TTT	L => F	1
	1057	353	CTT => TTT	L => F	1
ndhB	160	54	CCC => TCC	P => S	1
	265	89	CTT => TTT	L => F	1
	499	167	CGT => TGT	R => C	1
	541	181	CCA => TCA	P => S	1
	851	284	ACA => ATA	T => I	1
	859	287	CAT => TAT	H => Y	1
	1262	421	GCT => GTT	A => V	1
	1355	452	GCT => GTT	A => V	0.8
ndhD	37	13	CTT => TTT	L => F	0.8
	73	25	CAT => TAT	H => Y	1
	121	41	CTC => TTC	L => F	1
	331	111	CAT => TAT	H => Y	1
	730	244	CGC => TGC	R => C	1
	938	313	ACC => ATC	T => I	1
	1084	362	CAT => TAT	H => Y	1
	1169	390	TCG => TTG	S => L	1
ndhF	164	55	TCC => TTC	S => F	1
	176	59	TCG => TTG	S => L	1
	536	179	TCC => TTC	S => F	1
	848	283	GCT => GTT	A => V	1
	1175	392	CCC => CTC	P => L	1
	1303	435	CTT => TTT	L => F	1
	1444	482	CAT => TAT	H => Y	1
	1781	594	ACA => ATA	T => I	1
	2120	707	ACT => ATT	T => I	1
	2179	727	CAC => TAC	H => Y	1
ndhG	158	53	CCA => CTA	P => L	1
	166	56	CCC => TCC	P => S	1
	253	85	CCA => TCA	P => S	1
	479	160	ACC => ATC	T => I	0.8
petB	418	140	CGG => TGG	R => W	1
	611	204	CCA => CTA	P => L	1
petD	-	-	-	-	-
petG	-	-	-	-	-
petL	-	-	-	-	-
psaB	59	20	ACC => ATC	T => I	1
	112	38	CAC => TAC	H => Y	1
	125	42	TCT => TTT	S => F	1
	349	117	CCA => TCA	P => S	1
	424	142	CCA => TCA	P => S	1
	512	171	CCC => CTC	P => L	1
	737	246	TCG => TTG	S => L	1
	977	326	TCT => TTT	S => F	1
	1202	401	GCC => GTC	A => V	1
	1268	423	CCC => CTC	P => L	1
	1615	539	CAC => TAC	H => Y	1
	1834	612	CCA => TCA	P => S	1
	1889	630	TCG => TTG	S => L	1
	2027	676	CCA => CTA	P => L	1
	2051	684	ACC => ATC	T => I	0.86
psaI	-	-	-	-	-
psbB	-	-	-	-	-
psbE	200	67	TCG => TTG	S => L	1
psbF	19	7	CAT => TAT	H => Y	1
psbL	-	-	-	-	-
rpl20	290	97	TCG => TTG	S => L	1
	311	104	CCC => CTC	P => L	0.86
rpl23	58	20	CAT => TAT	H => Y	1
	230	77	CCC => CTC	P => L	1
rpl2	20	7	CCA => CTA	P => L	0.86
	302	101	TCA => TTA	S => L	0.86
	541	181	CCG => TCG	P => S	0.86
rpoA	866	289	TCG => TTG	S => L	1
	965	322	ACA => ATA	T => I	0.86
rpoB	263	88	TCG => TTG	S => L	0.86
	491	164	ACT => ATT	T => I	1
	680	227	TCC => TTC	S => F	1
	1417	473	CCC => TCC	P => S	0.86
	1591	531	CCT => TCT	P => S	1
	1678	560	CCG => TCG	P => S	0.86
	2447	816	ACA => ATA	T => I	1
	2513	838	ACC => ATC	T => I	0.86
	2714	905	CCT => CTT	P => L	1
	3173	1058	TCC => TTC	S => F	0.86
	3193	1065	CTC => TTC	L => F	1
rpoC1	121	41	CAT => TAT	H => Y	1
	365	122	CCA => CTA	P => L	1
	842	281	CCC => CTC	P => L	1
	1028	343	ACA => ATA	T => I	1
	1163	388	CCA => CTA	P => L	1
	1193	398	ACT => ATT	T => I	1
	1238	413	ACC => ATC	T => I	1
	1358	453	GCC => GTC	A => V	1
	1414	472	CTT => TTT	L => F	1
	1450	484	CCC => TCC	P => S	1
	1808	603	CCC => CTC	P => L	1
rpoC2	212	71	CCC => CTC	P => L	0.86
	616	206	CCA => TCA	P => S	0.86
	1222	408	CCC => TCC	P => S	0.86
	1834	612	CCG => TCG	P => S	1
	1955	652	GCT => GTT	A => V	1
	2300	767	TCT => TTT	S => F	1
	3958	1320	CTT => TTT	L => F	0.86
rps14	230	77	TCG => TTG	S => L	1
rps16	23	8	TCA => TTA	S => L	1
rps2	310	104	CGG => TGG	R => W	1
	512	171	CCT => CTT	P => L	1
rps8	134	45	ACA => ATA	T => I	1
	158	53	ACT => ATT	T => I	1
	200	67	CCT => CTT	P => L	1
	206	69	CCT => CTT	P => L	0.86
	284	95	TCG => TTG	S => L	1
	403	135	CAT => TAT	H => Y	1
ycf3	223	75	CAT => TAT	H => Y	1
	350	117	ACA => ATA	T => I	1
	503	168	TCC => TTC	S => F	1

## Sheet: Table S8
Supplementary Table S8. RNA editing sites detected in Sesamum pedaloides proteins coding genes using PREP suite with a cutoff c = 0.8
Gene	Nucleotide position	Amino acid position	Codon change	Amino acid change	Score
accD	74	25	ACG => ATG	T => M	1
	791	264	TCG => TTG	S => L	0.8
atpA	383	128	ACC => ATC	T => I	1
	772	258	CAT => TAT	H => Y	1
	868	290	CAT => TAT	H => Y	1
	877	293	CCT => TCT	P => S	1
atpB	95	32	ACC => ATC	T => I	1
	224	75	TCG => TTG	S => L	1
	272	91	CCC => CTC	P => L	1
	542	181	CCC => CTC	P => L	1
	839	280	TCC => TTC	S => F	1
	1247	416	ACC => ATC	T => I	1
atpF	113	38	CCA => CTA	P => L	1
	167	56	TCG => TTG	S => L	1
	385	129	CTC => TTC	L => F	0.86
	466	156	CCA => TCA	P => S	1
	485	162	CCC => CTC	P => L	0.86
atpI	74	25	GCT => GTT	A => V	1
	94	32	CAT => TAT	H => Y	1
	463	155	CCA => TCA	P => S	1
	499	167	CAC => TAC	H => Y	1
	542	181	ACC => ATC	T => I	1
	614	205	CCA => CTA	P => L	1
clpP	146	49	CCC => CTC	P => L	1
	191	64	TCA => TTA	S => L	0.86
	323	108	TCT => TTT	S => F	1
	329	110	CCT => CTT	P => L	1
ccsA	-	-	-	-	-
matK	374	125	CCC => CTC	P => L	1
	491	164	ACT => ATT	T => I	1
	521	174	GCT => GTT	A => V	0.86
	577	193	CCT => TTT	P => F	0.86
	578	193	CCT => TTT	P => F	0.86
	607	203	CCA => TCA	P => S	0.83
ndhA	659	220	TCG => TTG	S => L	1
	818	273	CCA => CTA	P => L	1
	934	312	CTT => TTT	L => F	1
	1057	353	CTT => TTT	L => F	1
ndhB	160	54	CCC => TCC	P => S	1
	265	89	CTT => TTT	L => F	1
	499	167	CGT => TGT	R => C	1
	541	181	CCA => TCA	P => S	1
	851	284	ACA => ATA	T => I	1
	859	287	CAT => TAT	H => Y	1
	1262	421	GCT => GTT	A => V	1
	1355	452	GCT => GTT	A => V	0.8
ndhD	37	13	CTT => TTT	L => F	0.8
	77	26	ACC => ATC	T => I	0.8
	83	28	ACC => ATC	T => I	1
	131	44	TCC => TTC	S => F	1
	331	111	CAT => TAT	H => Y	1
	730	244	CGC => TGC	R => C	1
	938	313	ACC => ATC	T => I	1
	1084	362	CAT => TAT	H => Y	1
	1169	390	TCG => TTG	S => L	1
ndhF	215	72	TCC => TTC	S => F	1
	227	76	CCC => CTC	P => L	1
	319	107	CTT => TTT	L => F	1
	1187	396	CCC => CTC	P => L	1
	1315	439	CTT => TTT	L => F	1
	1456	486	CAT => TAT	H => Y	1
	1517	506	CCA => CTA	P => L	1
	1793	598	ACA => ATA	T => I	1
	2132	711	ACT => ATT	T => I	1
	2191	731	CAC => TAC	H => Y	1
ndhG	158	53	CCA => CTA	P => L	1
	166	56	CCC => TCC	P => S	1
	253	85	CCA => TCA	P => S	1
	479	160	ACC => ATC	T => I	0.8
petB	418	140	CGG => TGG	R => W	1
	611	204	CCA => CTA	P => L	1
petD	-	-	-	-	-
petG	-	-	-	-	-
petL	-	-	-	-	-
psaB	59	20	ACC => ATC	T => I	1
	112	38	CAC => TAC	H => Y	1
	125	42	TCT => TTT	S => F	1
	349	117	CCA => TCA	P => S	1
	424	142	CCA => TCA	P => S	1
	512	171	CCC => CTC	P => L	1
	737	246	TCG => TTG	S => L	1
	977	326	TCT => TTT	S => F	1
	1202	401	GCC => GTC	A => V	1
	1268	423	CCC => CTC	P => L	1
	1615	539	CAC => TAC	H => Y	1
	1834	612	CCA => TCA	P => S	1
	1889	630	TCG => TTG	S => L	1
	2027	676	CCA => CTA	P => L	1
	2051	684	ACC => ATC	T => I	0.86
psaI	-	-	-	-	-
psbB	-	-	-	-	-
psbE	200	67	TCG => TTG	S => L	1
psbF	19	7	CAT => TAT	H => Y	1
psbL	-	-	-	-	-
	Nt	Pos	Pos Col Effect	Align Col Score
rpl20	290	97	TCG => TTG	S => L	1
	311	104	CCC => CTC	P => L	0.86
rpl23	58	20	CAT => TAT	H => Y	1
	230	77	CCC => CTC	P => L	1
rpl2	20	7	CCA => CTA	P => L	0.86
	302	101	TCA => TTA	S => L	0.86
	541	181	CCG => TCG	P => S	0.86
rpoA	866	289	TCG => TTG	S => L	1
	965	322	ACA => ATA	T => I	0.86
rpoB	263	88	TCG => TTG	S => L	0.86
	491	164	ACT => ATT	T => I	1
	680	227	TCC => TTC	S => F	1
	1417	473	CCC => TCC	P => S	0.86
	1591	531	CCT => TCT	P => S	1
	1678	560	CCG => TCG	P => S	0.86
	2447	816	ACA => ATA	T => I	1
	2513	838	ACC => ATC	T => I	0.86
	2714	905	CCT => CTT	P => L	1
	3173	1058	TCC => TTC	S => F	0.86
	3193	1065	CTC => TTC	L => F	1
rpoC1	121	41	CAT => TAT	H => Y	1
	365	122	CCA => CTA	P => L	1
	842	281	CCC => CTC	P => L	1
	1028	343	ACA => ATA	T => I	1
	1163	388	CCA => CTA	P => L	1
	1193	398	ACT => ATT	T => I	1
	1238	413	ACC => ATC	T => I	1
	1358	453	GCC => GTC	A => V	1
	1414	472	CTT => TTT	L => F	1
	1450	484	CCC => TCC	P => S	1
	1808	603	CCC => CTC	P => L	1
rpoC2	212	71	CCC => CTC	P => L	0.86
	616	206	CCA => TCA	P => S	0.86
	1222	408	CCC => TCC	P => S	0.86
	1834	612	CCG => TCG	P => S	1
	1955	652	GCT => GTT	A => V	1
	2300	767	TCT => TTT	S => F	1
	3958	1320	CTT => TTT	L => F	0.86
rps14	230	77	TCG => TTG	S => L	1
rps16	-	-	-	-	-
rps2	310	104	CGG => TGG	R => W	1
	512	171	CCT => CTT	P => L	1
rps8	134	45	ACA => ATA	T => I	1
	158	53	ACT => ATT	T => I	1
	200	67	CCT => CTT	P => L	1
	206	69	CCT => CTT	P => L	0.86
	284	95	TCG => TTG	S => L	1
	403	135	CAT => TAT	H => Y	1
ycf3	223	75	CAT => TAT	H => Y	1
	350	117	ACA => ATA	T => I	1
	503	168	TCC => TTC	S => F	1

## Sheet: Table S9
Supplementary Table S9. RNA editing sites detected in Sesamum radiatum proteins coding genes using PREP suite with a cutoff c = 0.8
Gene	Nucleotide position	Amino acid position	Codon change	Amino acid change	Score
accD	74	25	ACG => ATG	T => M	1
	791	264	TCG => TTG	S => L	0.8
atpA	383	128	ACC => ATC	T => I	1
	772	258	CAT => TAT	H => Y	1
	868	290	CAT => TAT	H => Y	1
	877	293	CCT => TCT	P => S	1
atpB	95	32	ACC => ATC	T => I	1
	224	75	TCG => TTG	S => L	1
	272	91	CCC => CTC	P => L	1
	542	181	CCC => CTC	P => L	1
	839	280	TCC => TTC	S => F	1
	1247	416	ACC => ATC	T => I	1
atpF	160	54	CTT => TTT	L => F	1
	470	157	GCT => GTT	A => V	0.86
	518	173	TCA => TTA	S => L	1
atpI	74	25	GCT => GTT	A => V	1
	94	32	CAT => TAT	H => Y	1
	463	155	CCA => TCA	P => S	1
	499	167	CAC => TAC	H => Y	1
	542	181	ACC => ATC	T => I	1
	614	205	CCA => CTA	P => L	1
ccsA	-	-	-	-	-
	374	125	CCC => CTC	P => L	1
	491	164	ACT => ATT	T => I	1
	521	174	GCT => GTT	A => V	0.86
	577	193	CCT => TTT	P => F	0.86
	578	193	CCT => TTT	P => F	0.86
	146	49	CCC => CTC	P => L	1
	191	64	TCA => TTA	S => L	0.86
	323	108	TCT => TTT	S => F	1
	329	110	CCT => CTT	P => L	1
	607	203	CCA => TCA	P => S	0.83
clpP	146	49	CCC => CTC	P => L	1
	191	64	TCA => TTA	S => L	0.86
	323	108	TCT => TTT	S => F	1
	329	110	CCT => CTT	P => L	1
matK	374	125	CCC => CTC	P => L	1
	491	164	ACT => ATT	T => I	1
	521	174	GCT => GTT	A => V	0.86
	577	193	CCT => TTT	P => F	0.86
	578	193	CCT => TTT	P => F	0.86
	607	203	CCA => TCA	P => S	0.83
ndhA	659	220	TCG => TTG	S => L	1
	818	273	CCA => CTA	P => L	1
	934	312	CTT => TTT	L => F	1
	1057	353	CTT => TTT	L => F	1
ndhB	160	54	CCC => TCC	P => S	1
	265	89	CTT => TTT	L => F	1
	499	167	CGT => TGT	R => C	1
	541	181	CCA => TCA	P => S	1
	851	284	ACA => ATA	T => I	1
	859	287	CAT => TAT	H => Y	1
	1262	421	GCT => GTT	A => V	1
	1355	452	GCT => GTT	A => V	0.8
ndhD	37	13	CTT => TTT	L => F	0.8
	73	25	CAT => TAT	H => Y	1
	121	41	CTC => TTC	L => F	1
	331	111	CAT => TAT	H => Y	1
	724	242	CCC => TCC	P => S	1
	730	244	CGC => TGC	R => C	1
	938	313	ACC => ATC	T => I	1
	1082	361	CCA => CTA	P => L	1
	1124	375	TCC => TTC	S => F	1
	1132	378	CCC => TTC	P => F	1
	1133	378	CCC => TTC	P => F	1
ndhF	215	72	TCC => TTC	S => F	1
	227	76	CCC => CTC	P => L	1
	319	107	CTT => TTT	L => F	1
	542	181	TCC => TTC	S => F	1
	1181	394	CCC => CTC	P => L	1
	1309	437	CTT => TTT	L => F	1
	1450	484	CAT => TAT	H => Y	1
	1511	504	CCA => CTA	P => L	1
	1787	596	ACA => ATA	T => I	1
	2126	709	ACT => ATT	T => I	1
	2185	729	CAC => TAC	H => Y	1
ndhG	158	53	CCA => CTA	P => L	1
	166	56	CCC => TCC	P => S	1
	253	85	CCA => TCA	P => S	1
	479	160	ACC => ATC	T => I	0.8
petB	418	140	CGG => TGG	R => W	1
	611	204	CCA => CTA	P => L	1
petD	-	-	-	-	-
petG	-	-	-	-	-
petL	-	-	-	-	-
psaB	59	20	ACC => ATC	T => I	1
	112	38	CAC => TAC	H => Y	1
	125	42	TCT => TTT	S => F	1
	349	117	CCA => TCA	P => S	1
	424	142	CCA => TCA	P => S	1
	512	171	CCC => CTC	P => L	1
	668	223	CCC => CTC	P => L	1
	737	246	TCG => TTG	S => L	1
	977	326	TCT => TTT	S => F	1
	1202	401	GCC => GTC	A => V	1
	1268	423	CCC => CTC	P => L	1
	1615	539	CAC => TAC	H => Y	1
	1834	612	CCA => TCA	P => S	1
	1889	630	TCG => TTG	S => L	1
	2027	676	CCA => CTA	P => L	1
	2051	684	ACC => ATC	T => I	0.86
psaI	-	-	-	-	-
psbB	-	-	-	-	-
psbE	200	67	TCG => TTG	S => L	1
psbF	19	7	CAT => TAT	H => Y	1
psbL	-	-	-	-	-
rpl20	290	97	TCG => TTG	S => L	1
	311	104	CCC => CTC	P => L	0.86
rpl23	58	20	CAT => TAT	H => Y	1
	230	77	CCC => CTC	P => L	1
rpl2	20	7	CCA => CTA	P => L	0.86
	302	101	TCA => TTA	S => L	0.86
	541	181	CCG => TCG	P => S	0.86
rpoA	866	289	TCG => TTG	S => L	1
	965	322	ACA => ATA	T => I	0.86
rpoB	263	88	TCG => TTG	S => L	0.86
	491	164	ACT => ATT	T => I	1
	680	227	TCC => TTC	S => F	1
	1417	473	CCC => TCC	P => S	0.86
	1591	531	CCT => TCT	P => S	1
	1678	560	CCG => TCG	P => S	0.86
	2447	816	ACA => ATA	T => I	1
	2513	838	ACC => ATC	T => I	0.86
	2714	905	CCT => CTT	P => L	1
	3173	1058	TCC => TTC	S => F	0.86
	3193	1065	CTC => TTC	L => F	1
rpoC1	121	41	CAT => TAT	H => Y	1
	365	122	CCA => CTA	P => L	1
	842	281	CCC => CTC	P => L	1
	1028	343	ACA => ATA	T => I	1
	1163	388	CCA => CTA	P => L	1
	1193	398	ACT => ATT	T => I	1
	1238	413	ACC => ATC	T => I	1
	1358	453	GCC => GTC	A => V	1
	1414	472	CTT => TTT	L => F	1
	1450	484	CCC => TCC	P => S	1
	1808	603	CCC => CTC	P => L	1
rpoC2	212	71	CCC => CTC	P => L	0.86
	395	132	CCC => CTC	P => L	1
	616	206	CCA => TCA	P => S	0.86
	1222	408	CCC => TCC	P => S	0.86
	1834	612	CCG => TCG	P => S	1
	1955	652	GCT => GTT	A => V	1
	2300	767	TCT => TTT	S => F	1
	3958	1320	CTT => TTT	L => F	0.86
rps14	230	77	TCG => TTG	S => L	1
rps16	-	-	-	-	-
rps2	310	104	CGG => TGG	R => W	1
	512	171	CCT => CTT	P => L	1
rps8	134	45	ACA => ATA	T => I	1
	158	53	ACT => ATT	T => I	1
	200	67	CCT => CTT	P => L	1
	206	69	CCT => CTT	P => L	0.86
	284	95	TCG => TTG	S => L	1
	403	135	CAT => TAT	H => Y	1
ycf3	223	75	CAT => TAT	H => Y	1
	350	117	ACA => ATA	T => I	1
	503	168	TCC => TTC	S => F	1

## Sheet: Table S10
Supplementary Table S10: RNA editing sites detected in Ceratotheca sesamoides proteins coding genes using PREP suite with a cutoff c = 0.8
Gene	Nucleotide position	Amino acid position	Codon change	Amino acid change	Score
accD	74	25	ACG => ATG	T => M	1
	791	264	TCG => TTG	S => L	0.8
atpA	383	128	ACC => ATC	T => I	1
	772	258	CAT => TAT	H => Y	1
	868	290	CAT => TAT	H => Y	1
	877	293	CCT => TCT	P => S	1
atpB	95	32	ACC => ATC	T => I	1
	224	75	TCG => TTG	S => L	1
	272	91	CCC => CTC	P => L	1
	542	181	CCC => CTC	P => L	1
	839	280	TCC => TTC	S => F	1
	1247	416	ACC => ATC	T => I	1
atpF	160	54	CTT => TTT	L => F	1
	470	157	GCT => GTT	A => V	0.86
	518	173	TCA => TTA	S => L	1
atpI	74	25	GCT => GTT	A => V	1
	94	32	CAT => TAT	H => Y	1
	463	155	CCA => TCA	P => S	1
	499	167	CAC => TAC	H => Y	1
	542	181	ACC => ATC	T => I	1
	614	205	CCA => CTA	P => L	1
ccsA	-	-	-	-	-
clpP	146	49	CCC => CTC	P => L	1
	191	64	TCA => TTA	S => L	0.86
	323	108	TCT => TTT	S => F	1
	329	110	CCT => CTT	P => L	1
matK	374	125	CCC => CTC	P => L	1
	491	164	ACT => ATT	T => I	1
	521	174	GCT => GTT	A => V	0.86
	577	193	CCT => TTT	P => F	0.86
	578	193	CCT => TTT	P => F	0.86
	607	203	CCA => TCA	P => S	0.83
ndhA	659	220	TCG => TTG	S => L	1
	818	273	CCA => CTA	P => L	1
	934	312	CTT => TTT	L => F	1
	1057	353	CTT => TTT	L => F	1
ndhB	149	50	TCA => TTA	S => L	1
	467	156	CCA => CTA	P => L	1
	586	196	CAT => TAT	H => Y	1
	737	246	CCA => CTA	P => L	1
	746	249	TCT => TTT	S => F	1
	830	277	TCA => TTA	S => L	1
	836	279	TCA => TTA	S => L	1
	1292	431	TCC => TTC	S => F	1
	1481	494	CCA => CTA	P => L	1
ndhD	37	13	CTT => TTT	L => F	0.8
	73	25	CAT => TAT	H => Y	1
	121	41	CTC => TTC	L => F	1
	331	111	CAT => TAT	H => Y	1
	724	242	CCC => TCC	P => S	1
	730	244	CGC => TGC	R => C	1
	938	313	ACC => ATC	T => I	1
	1082	361	CCA => CTA	P => L	1
	1124	375	TCC => TTC	S => F	1
	1132	378	CCC => TTC	P => F	1
	1133	378	CCC => TTC	P => F	1
ndhF	215	72	TCC => TTC	S => F	1
	227	76	CCC => CTC	P => L	1
	319	107	CTT => TTT	L => F	1
	542	181	TCC => TTC	S => F	1
	1181	394	CCC => CTC	P => L	1
	1309	437	CTT => TTT	L => F	1
	1450	484	CAT => TAT	H => Y	1
	1511	504	CCA => CTA	P => L	1
	1787	596	ACA => ATA	T => I	1
	2126	709	ACT => ATT	T => I	1
	2185	729	CAC => TAC	H => Y	1
ndhG	158	53	CCA => CTA	P => L	1
	166	56	CCC => TCC	P => S	1
	253	85	CCA => TCA	P => S	1
	479	160	ACC => ATC	T => I	0.8
petB	280	94	CCT => TCT	P => S	1
	305	102	TCG => TTG	S => L	1
	314	105	TCT => TTT	S => F	1
	422	141	CCA => CTA	P => L	1
	604	202	CTT => TTT	L => F	1
petD	239	80	TCT => TTT	S => F	1
	356	119	TCC => TTC	S => F	1
petG	-	-	-	-	-
petL	-	-	-	-	-
psaB	59	20	ACC => ATC	T => I	1
	112	38	CAC => TAC	H => Y	1
	125	42	TCT => TTT	S => F	1
	349	117	CCA => TCA	P => S	1
	424	142	CCA => TCA	P => S	1
	512	171	CCC => CTC	P => L	1
	668	223	CCC => CTC	P => L	1
	737	246	TCG => TTG	S => L	1
	977	326	TCT => TTT	S => F	1
	1202	401	GCC => GTC	A => V	1
	1268	423	CCC => CTC	P => L	1
	1615	539	CAC => TAC	H => Y	1
	1834	612	CCA => TCA	P => S	1
	1889	630	TCG => TTG	S => L	1
	2027	676	CCA => CTA	P => L	1
	2051	684	ACC => ATC	T => I	0.86
psaI	-	-	-	-	-
psbB	-	-	-	-	-
psbE	-	-	-	-	-
psbF	19	7	CAT => TAT	H => Y	1
psbL	-	-	-	-	-
rpl20	290	97	TCG => TTG	S => L	1
	311	104	CCC => CTC	P => L	0.86
rpl23	-	-	-	-	-
rpl2	241	81	CAC => TAC	H => Y	1
	593	198	GCG => GTG	A => V	0.86
rpoA	866	289	TCG => TTG	S => L	1
	965	322	ACA => ATA	T => I	0.86
rpoB	263	88	TCG => TTG	S => L	0.86
	491	164	ACT => ATT	T => I	1
	680	227	TCC => TTC	S => F	1
	1417	473	CCC => TCC	P => S	0.86
	1591	531	CCT => TCT	P => S	1
	1678	560	CCG => TCG	P => S	0.86
	2447	816	ACA => ATA	T => I	1
	2513	838	ACC => ATC	T => I	0.86
	2714	905	CCT => CTT	P => L	1
	3173	1058	TCC => TTC	S => F	0.86
	3193	1065	CTC => TTC	L => F	1
rpoC1	121	41	CAT => TAT	H => Y	1
	365	122	CCA => CTA	P => L	1
	842	281	CCC => CTC	P => L	1
	1028	343	ACA => ATA	T => I	1
	1163	388	CCA => CTA	P => L	1
	1193	398	ACT => ATT	T => I	1
	1238	413	ACC => ATC	T => I	1
	1358	453	GCC => GTC	A => V	1
	1414	472	CTT => TTT	L => F	1
	1450	484	CCC => TCC	P => S	1
	1808	603	CCC => CTC	P => L	1
rpoC2	212	71	CCC => CTC	P => L	0.86
	395	132	CCC => CTC	P => L	1
	616	206	CCA => TCA	P => S	0.86
	1222	408	CCC => TCC	P => S	0.86
	1834	612	CCG => TCG	P => S	1
	1955	652	GCT => GTT	A => V	1
	2300	767	TCT => TTT	S => F	1
	3958	1320	CTT => TTT	L => F	0.86
rps14	230	77	TCG => TTG	S => L	1
rps16	-	-	-	-	-
rps2	310	104	CGG => TGG	R => W	1
	512	171	CCT => CTT	P => L	1
rps8	134	45	ACA => ATA	T => I	1
	158	53	ACT => ATT	T => I	1
	200	67	CCT => CTT	P => L	1
	206	69	CCT => CTT	P => L	0.86
	284	95	TCG => TTG	S => L	1
	403	135	CAT => TAT	H => Y	1

[truncated: 1 more sheets: Table S11]
